# Supplementary material for: Metagenomic analysis of viromes in tissues of wild Qinghai vole from the eastern Tibetan Plateau
Source: Sci Rep. 2022 Oct 14;12:17239. doi: 10.1038/s41598-022-22134-y (PMC9562062; doi:10.1038/s41598-022-22134-y)
Supplement: Supplementary file 3 — Supplementary Information 3. [file 41598_2022_22134_MOESM3_ESM.xlsx]

## Sheet: TableS1
Table S1. Schematic of the 205 tissue samples from forty-one wild voles used in this study and overview of the metagenomic sequencing data
Sample ID (Sequencing ID)	Vole individuals	Tissue Type	Number of tissues in each pool	raw PE reads	clean PE reads	Host-genome removed PE reads	Percentage of Host-genome	Number of viral classified reads	Percentage of viral reads in each pool
RM01	Vole No. 1~10	Liver	10	37753441	37431183	11934960	0.681149	30899	0.00129447
RM02	Vole No. 11~20		10	42189538	41829326	14224944	0.659929	701535	0.0246586
RM03	Vole No. 21~30		10	35989655	35754408	14359509	0.598385	46913	0.00163352
RM04	Vole No. 31~41		11	38474081	38051077	12607955	0.668657	34192	0.00135597
RM05	Vole No. 1~10	Lung	10	37416802	37000891	6099448	0.835154	22884	0.00187591
RM06	Vole No. 11~20		10	35056733	34448871	6691916	0.805744	35058	0.00261943
RM07	Vole No. 21~30		10	38767543	38456363	6649842	0.827081	15834	0.00119055
RM08	Vole No. 31~41		11	38110808	37768285	6282197	0.833665	19266	0.00153338
RM09	Vole No. 1~10	Spleen	10	37274372	36757214	8641173	0.764912	11870	0.000686828
RM10	Vole No. 11~20		10	37488630	36925929	7803172	0.78868	31182	0.00199803
RM11	Vole No. 21~30		10	36810006	36462031	6661276	0.817309	16326	0.00122544
RM12	Vole No. 31~41		11	38838963	38515494	6770865	0.824204	19056	0.00140721
RM13	Vole No. 1~10	Small intestine with content	10	34276340	33989253	8696796	0.744131	9948	0.000571935
RM14	Vole No. 11~20		10	37075607	36706865	11547621	0.68541	67110	0.00290579
RM15	Vole No. 21~30		10	38941442	38653221	8030134	0.792252	14354	0.000893758
RM16	Vole No. 31~41		11	35481180	35162808	11049751	0.685755	11740	0.000531234
RM17	Vole No. 1~10	Feces	10	34582422	34305140	19647905	0.427261	62023	0.00157836
RM18	Vole No. 11~20		10	31373287	30840290	27019434	0.123892	56218	0.00104033
RM19	Vole No. 21~30		10	29837559	29679367	19097780	0.35653	192837	0.00504868
RM20	Vole No. 31~41		11	33495715	33297870	20795367	0.375475	72826	0.00175102
total	41	\	205	729234124	722035886	234612045	0.675069	1472071	0.00313725
average	\	\	\	3.64617e+07	3.61018e+07	1.17306e+07	0.675069	73603.6	0.00313725
average Liver	\	\	\	3.86017e+07	3.82665e+07	13281842	0.652912	203385	0.0076565
average_Lung	\	\	\	3.7338e+07	3.69186e+07	6.43085e+06	0.82581	23260.5	0.00180851
average_Spleen	\	\	\	3.7603e+07	37165167	7.46912e+06	0.799029	19608.5	0.00131264
average_Intestine	\	\	\	3.64436e+07	3.6128e+07	9.83108e+06	0.727882	25788	0.00131156
avarge_Feces	\	\	\	3.23222e+07	3.20307e+07	2.16401e+07	0.324394	95976	0.00221755
