# Supplementary material for: Metagenomic analysis of viromes in tissues of wild Qinghai vole from the eastern Tibetan Plateau
Source: Sci Rep. 2022 Oct 14;12:17239. doi: 10.1038/s41598-022-22134-y (PMC9562062; doi:10.1038/s41598-022-22134-y)
Supplement: Supplementary file 4 — Supplementary Information 4. [file 41598_2022_22134_MOESM4_ESM.xlsx]

## Sheet: TableS2
Table S2. Overview of virus reads number from 46 viral families and unclassified viruses
					Sample ID
Taxonomy Name	Viral Genome	Classification	Naturalhosts	Host	RM01	RM02	RM03	RM04	RM05	RM06	RM07	RM08	RM09	RM10	RM11	RM12	RM13	RM14	RM15	RM16	RM17	RM18	RM19	RM20
Ackermannviridae	Group I: dsDNA viruses	Bacteriophage	Bacteria	Bacteria	5607	6964	5874	8187	6020	9381	4717	5470	5108	8062	5137	5880	6534	7739	4692	8986	5412	662	4391	4037
Autographiviridae	Group I: dsDNA viruses	Bacteriophage	Bacteria	Bacteria	0	0	0	0	0	0	0	0	0	0	0	0	0	0	0	0	4	0	5	9
Demerecviridae	Group I: dsDNA viruses	Bacteriophage	Bacteria	Bacteria	0	0	0	0	0	0	0	0	0	0	0	0	0	0	4	0	15	0	6	24
Drexlerviridae	Group I: dsDNA viruses	Bacteriophage	Bacteria	Bacteria	2	2	0	4	0	0	0	0	0	0	0	0	0	4	0	0	0	9	0	0
Herelleviridae	Group I: dsDNA viruses	Bacteriophage	Bacteria	Bacteria	0	0	0	0	0	10	0	0	0	0	0	0	0	36	0	0	186	13	56	108
Myoviridae	Group I: dsDNA viruses	Bacteriophage	Bacteria	Bacteria	16	15	27	17	11	62	22	36	67	14	26	36	44	466	130	73	2414	208	1791	2985
Podoviridae	Group I: dsDNA viruses	Bacteriophage	Bacteria	Bacteria	2	0	2	1	2	19	4	11	2	4	1	12	0	113	41	0	1524	375	1380	2266
Siphoviridae	Group I: dsDNA viruses	Bacteriophage	Bacteria	Bacteria	12	0	4	2	3	75	2	5	2	8	0	5	0	536	60	5	3017	314	2098	2971
Inoviridae	Group I: dsDNA viruses	Bacteriophage	Bacteria	Bacteria	2	0	0	0	0	0	0	0	2	0	0	0	0	0	0	0	31	0	5	2
Microviridae	Group II: ssDNA viruses	Bacteriophage	Bacteria	Bacteria	0	0	0	0	0	0	0	0	0	2	0	0	0	0	0	0	73	8	9	43
Leviviridae	Group IV: ssRNA positive-strand viruses	Bacteriophage	Bacteria	Bacteria	0	0	0	0	0	1	0	0	0	5	0	0	0	19	1	0	4	5	49	22
environmental samples <viruses,order Caudovirales>	Group I: dsDNA viruses	Bacteriophage	Bacteria	Bacteria	18	25	22	9	25	377	21	24	21	23	16	47	16	1989	419	21	11779	1103	12716	17034
unclassified Caudovirales	Group I: dsDNA viruses	Bacteriophage	Bacteria	Bacteria	0	0	0	0	0	4	0	0	0	0	0	2	0	5	0	0	44	12	38	38
Parvoviridae	Group II: ssDNA viruses	Zoonotic viruses*	Animal-Vertebrates	Vertebrates	0	0	0	0	0	0	0	0	0	0	0	0	0	0	0	0	0	0	2	0
Circoviridae	Group II: ssDNA viruses	Zoonotic viruses	Animal-Vertebrates	Vertebrates	0	0	0	0	0	0	0	0	0	0	0	0	0	0	0	2	0	1	0	0
Reoviridae	Group III: dsRNA viruses	Zoonotic viruses	Animal-Vertebrates	Vertebrates	0	0	0	0	0	0	0	0	0	1	0	2	46	0	0	0	3011	297	91	2126
Arteriviridae	Group IV: ssRNA positive-strand viruses	Zoonotic viruses	Animal-Vertebrates	Vertebrates	0	0	0	78	4849	3	0	4169	1695	2	0	3417	47	0	0	12	17	0	0	8
Coronaviridae	Group IV: ssRNA positive-strand viruses	Zoonotic viruses	Animal-Vertebrates	Vertebrates	0	0	0	0	0	0	0	0	0	0	0	0	0	0	0	0	0	0	4	0
Poxviridae	Group I: dsDNA viruses	Zoonotic viruses	Animal-Vertebrates	Vertebrates	33	65	64	53	21	36	64	38	17	26	72	44	49	46	46	24	36	0	24	20
Herpesviridae	Group I: dsDNA viruses	Non zoonotic Rodent-Associated Viruses	Animal-Vertebrates	Vertebrates	6	10	12	2	12	12	88	22	20	4	22	10	21	36	33	34	29	4	19	25
Flaviviridae	Group IV: ssRNA positive-strand viruses	Non zoonotic Rodent-Associated Viruses	Animal-Vertebrates	Vertebrates	21999	11580	18940	21861	9000	15085	3589	6244	1562	2269	1582	1812	816	623	230	231	595	48	3410	203
Picobirnaviridae	Group III: dsRNA viruses	Non zoonotic Rodent-Associated Viruses	Animal-Vertebrates	Vertebrates	14	0	4	0	16	558	21	8	7	61	10	6	13	3166	888	16	9530	7119	18560	8167
Picornaviridae	Group IV: ssRNA positive-strand viruses	Non zoonotic Rodent-Associated Viruses	Animal-Vertebrates	Vertebrates	223	678797	19046	667	15	6812	3888	238	92	17181	5705	4306	22	47642	5211	264	52	43599	131891	52
Astroviridae	Group IV: ssRNA positive-strand viruses	Non zoonotic Rodent-Associated Viruses	Animal-Vertebrates	Vertebrates	0	0	0	0	0	0	0	0	0	0	0	0	0	0	2	2	0	0	10	0
Retroviridae	Group VI: RNA reverse transcribing viruses	Non zoonotic Rodent-Associated Viruses	Animal-Vertebrates	Vertebrates	2819	3935	2694	3191	2836	2328	3349	2907	3217	3425	3661	3247	2242	2611	2316	1553	1455	146	696	830
Adenoviridae	Group I: dsDNA Viruses	Non zoonotic Rodent-Associated Viruses	Animal-Vertebrates	Vertebrates	0	0	0	0	0	0	0	0	0	0	1	0	0	0	0	0	0	0	0	26
Totiviridae	Group III: dsRNA viruses	Eukaryotic microorganism virus	Eukaryotic microorganism	Protozoan	0	0	0	0	2	4	0	0	0	0	0	0	10	9	0	0	36	34	22	8
Pithoviridae	Group I: dsDNA viruses	Eukaryotic microorganism virus	Eukaryotic microorganism	Protozoan	0	0	0	0	0	1	0	0	0	0	0	0	0	16	0	0	62	6	25	51
Phycodnaviridae	Group I: dsDNA viruses	Eukaryotic microorganism virus	Eukaryotic microorganism	Algae	19	0	0	0	5	58	0	9	3	0	2	4	10	307	10	0	2343	116	1240	1892
Mimiviridae	Group I: dsDNA viruses	Eukaryotic microorganism virus	Eukaryotic microorganism	Protozoan	17	14	34	11	8	76	29	24	16	36	40	51	24	404	122	42	2807	307	1789	2901
Marseilleviridae	Group I: dsDNA viruses	Eukaryotic microorganism virus	Eukaryotic microorganism	Protozoan	0	0	1	0	0	9	0	0	1	2	0	3	0	44	4	0	312	40	198	301
Narnaviridae	Group IV: ssRNA positive-strand viruses	Fungi viruses	Fungi	Fungi	2	0	3	2	4	59	1	1	4	0	0	2	12	650	16	9	922	406	965	950
Mitoviridae	Group IV: ssRNA positive-strand viruses	Fungi viruses	Fungi	Fungi	3	0	0	2	5	9	2	1	2	8	0	4	10	58	6	18	496	260	6884	1181
Botourmiaviridae	Group IV: ssRNA positive-strand viruses	Fungi viruses	Fungi	Fungi	0	0	0	0	0	1	0	0	0	0	0	0	0	0	0	2	2	12	4	4
Hypoviridae	Group III: dsRNA viruses	Fungi viruses	Fungi	Fungi	0	0	0	0	0	0	0	0	0	0	0	0	0	0	0	0	5	0	0	0
Partitiviridae	Group III: dsRNA viruses	Fungi viruses	Fungi	Fungi	1	0	2	0	0	7	0	0	1	2	0	0	2	103	7	0	537	199	361	362
Barnaviridae	Group IV: ssRNA positive-strand viruses	Fungi viruses	Fungi	Fungi	0	0	0	0	0	0	0	0	0	0	0	0	0	1	0	0	11	0	0	12
Iridoviridae	Group I: dsDNA viruses	Insect virus	Animal-Invertebrates	Insect	91	117	168	55	17	9	25	40	19	35	34	70	16	35	31	20	35	0	25	74
Geminiviridae	Group II: ssDNA viruses	Plant viruses	Plant	Plant	0	0	0	0	0	0	0	0	0	0	0	0	0	0	0	0	1	0	3	1
Endornaviridae	Group III: dsRNA viruses	Plant viruses	Plant	Plant	0	0	0	0	0	0	0	0	0	0	0	0	0	1	0	0	5	16	0	2
Virgaviridae	Group IV: ssRNA positive-strand viruses	Plant viruses	Plant	Plant	0	0	0	0	0	0	0	0	0	0	0	0	0	2	0	2	9	551	3	2
Alphaflexiviridae	Group IV: ssRNA positive-strand viruses	Plant viruses	Plant	Plant	0	0	0	0	0	0	0	0	0	0	0	0	0	0	0	0	2	0	0	0
Betaflexiviridae	Group IV: ssRNA positive-strand viruses	Plant viruses	Plant	Plant	0	0	0	0	0	0	0	0	0	0	0	0	0	0	0	0	0	2	0	0
Luteoviridae	Group IV: ssRNA positive-strand viruses	Plant viruses	Plant	Plant	0	0	0	0	0	0	0	0	0	0	0	0	0	0	0	0	0	2	2	7
Aspiviridae	Group V: Negative sense ssRNA viruses	Plant viruses	Plant	Plant	0	0	0	0	0	0	0	0	0	0	0	0	0	0	0	0	0	2	0	0
Solemoviridae	Group IV: ssRNA positive-strand viruses	Plant viruses	Plant	Plant	0	0	0	46	25	3	2	6	0	0	0	76	2	0	0	392	10802	0	0	19702
Potyviridae	Group IV: ssRNA positive-strand viruses	Plant viruses	Plant	Plant	0	0	0	0	0	2	0	0	0	0	0	0	0	0	0	0	22	3	10	15
Rhabdoviridae	Group V: Negative sense ssRNA viruses	Plant viruses	Plant	Plant	0	1	0	0	0	0	0	0	0	0	0	0	0	0	0	0	7	0	0	2
unclassified viruses	Unclear	Unclassified	Unclear	Unclear	13	10	16	4	8	57	10	13	12	12	17	20	12	449	85	32	4379	339	4055	4363
*Zoonotic viruses, viruses that is naturally transmissible from vertebrate animals to humans
