# Supplementary material for: Metagenomic analysis of viromes in tissues of wild Qinghai vole from the eastern Tibetan Plateau
Source: Sci Rep. 2022 Oct 14;12:17239. doi: 10.1038/s41598-022-22134-y (PMC9562062; doi:10.1038/s41598-022-22134-y)
Supplement: Supplementary file 5 — Supplementary Information 5. [file 41598_2022_22134_MOESM5_ESM.xlsx]

## Sheet: TableS3
Table S3. Overview on Venn diagram analysis of common or unique viral families in different tissue sample group
Tissue sample groups	Viral Famlies	Number of Viral Families
Common in Liver, Lung, Spleen, Intestine and Feces	Podoviridae	21
	Siphoviridae
	Myoviridae
	Ackermannviridae
	unclassified Bacteriophage
	Marseilleviridae
	Mimiviridae
	Phycodnaviridae
	Partitiviridae
	Mitoviridae
	Narnaviridae
	Iridoviridae
	Picornaviridae
	Herpesviridae
	Retroviridae
	Picobirnaviridae
	Flaviviridae
	Solemoviridae
	unclassified viruses
	Poxviridae
	Arteriviridae
Unique in Feces	Autographiviridae	9
	Hypoviridae
	Alphaflexiviridae
	Luteoviridae
	Geminiviridae
	Betaflexiviridae
	Aspiviridae
	Coronaviridae
	Parvoviridae
Common in Intestine and Feces	Demerecviridae	6
	Barnaviridae
	Astroviridae
	Virgaviridae
	Endornaviridae
	Circoviridae
Common in Lung, Intestine and Feces	Herelleviridae	4
	Pithoviridae
	Totiviridae
	Botourmiaviridae
Common in Spleen and Feces	Adenoviridae	2
	Microviridae
Common in Liver and Feces	Rhabdoviridae	1
Common Liver, Intestine and Feces	Drexlerviridae	1
Common in Liver, Spleen and Feces	Inoviridae	1
Common in Lung and Feces	Potyviridae	1
Common in Lung, Spleen, Intestine and Feces	Leviviridae	1
Common in Spleen, Intestine and Feces	Reoviridae	1
