# Supplementary material for: Metagenomic analysis of viromes in tissues of wild Qinghai vole from the eastern Tibetan Plateau
Source: Sci Rep. 2022 Oct 14;12:17239. doi: 10.1038/s41598-022-22134-y (PMC9562062; doi:10.1038/s41598-022-22134-y)
Supplement: Supplementary file 6 — Supplementary Information 6. [file 41598_2022_22134_MOESM6_ESM.xlsx]

## Sheet: TableS4
Table S4. Origin and accession number of viruses identified in this study.
No.	Viral Family	NCBI Accession Number	Strain name	Sample ID	Tissue type	PCR Confirmation	near-complete/segament	Contig Length	Sequencing depth	Identity (nt)	Reference sequence ID	Reference Strain Name	Identiy (aa)	Reference protein ID	Reference Protein Name
1	Picornaviridae	OL401534	Rodent hepatovirus gz01	RM02	Liver	Yes	near-complete	7640 bp	4363	0.8275	KT452641.1	Rodent hepatovirus isolate KS11510Myogla2011 polyprotein gene, complete cds	0.9183	YP_009179213.1	polyprotein [Rodent hepatovirus RMU101637Micarv2010]
2		OL401535	Rodent hepatovirus gz02	RM03	Liver	Yes	near-complete	7639 bp	173	0.8275			0.9183
3		OL401536	Rodent hepatovirus gz03	RM04	Liver	Yes	near-complete	7448 bp	159	0.8275			0.9188
4		OL401537	Rodent hepatovirus gz04	RM10	Spleen	Yes	near-complete	7640 bp	539	0.8275			0.9183
5		OL401538	Rodent hepatovirus gz05	RM11	Spleen	Yes	near-complete	7639 bp	114	0.8276			0.9188
6		OL401539	Rodent hepatovirus gz06	RM14	Intestine	Yes	near-complete	7638 bp	102	0.8275			0.9183
7		OL401540	Rodent hepatovirus gz07	RM15	Intestine	Yes	near-complete	7640 bp	482	0.8274			0.9183
8		OL401541	Rodent hepatovirus gz08	RM17	Feces	Yes	near-complete	7639 bp	137	0.8275			0.9188
9		OL401542	Rodent hepatovirus gz09	RM18	Feces	Yes	near-complete	7640 bp	1278	0.8275			0.9183
10		OL401543	Rodent hepatovirus gz10	RM19	Feces	Yes	near-complete	7640 bp	45159	0.8275			0.9183
11		OL401544	Rodent hepatovirus gz11	RM20	Feces	Yes	near-complete	7640 bp	1307	0.8274			0.9183
12	Flaviviridae	OL342359	Rodent hepacivirus gz01	RM01	Liver	Yes	near-complete	8625 bp	334	0.7573	KY370094.1	Rodent hepacvirus isolate RtMc-HCV/Tibet2014 polyprotein gene, complete cds	0.8287	ATP66832.1	polyprotein [Rodent hepacvirus]
13		OL342360	Rodent hepacivirus gz02	RM02	Liver	Yes	near-complete	8627 bp	446	0.7571			0.829
14		OL342361	Rodent hepacivirus gz03	RM04	Liver	Yes	near-complete	8617 bp	126	0.7569			0.8283
15		OL342362	Rodent hepacivirus gz04	RM07	Lung	Yes	near-complete	8617 bp	104	0.7573			0.8283
16		OL342363	Rodent hepacivirus gz05	RM12	Spleen	Yes	near-complete	8623 bp	155	0.7569			0.8283
17		OL342364	Rodent hepacivirus gz06	RM16	Feces	Yes	near-complete	8625 bp	157	0.7563			0.8283
18		OL342365	Rodent hepacivirus gz07	RM18	Feces	Yes	near-complete	8625 bp	242	0.7573			0.8283
19	Reoviridae	OL401527	Rotavirus A VP1 gz01	RM17	Feces	Yes	VP1 (partical)	1813 bp	28	0.7668	FJ347122.1	Rotavirus A strain RVA/Guanaco-wt/ARG/Rio_Negro/1998/G8P[1] VP1 gene, complete cds	0.8835	QJC69046.1	VP1 [RNA-dependent RNA polymerase Rotavirus A]
20		OL401528	Rotavirus A VP1 gz02	RM02	Liver	Yes	VP1	3281 bp	56	0.7678			0.8658	AXS77073.1	VP1 [Rotavirus A]
21		OL401529	Rotavirus A VP2 gz01	RM11	Spleen	Yes	VP2	2752 bp	52	0.7298	MN365935.1	Rotavirus A isolate 06V0661G1 VP2 gene, complete cds	0.6767	BCX55484.1	viral structural protein VP2 [Rotavirus A]
22		OL401530	Rotavirus A VP2 gz02	RM18	Feces	Yes	VP2	2743 bp	41	0.7298			0.6767
23		OL401531	Rotavirus A VP3 gz01	RM02	Liver	Yes	VP3	2568 bp	28	0.7085	EF554106.1	Rotavirus A strain RVA/Human-wt/HUN/Hun5/1997/G6P[14] VP3 gene, complete cds	0.8205	QHG11398.1	VP3 [Rotavirus A]
24		OL401532	Rotavirus A VP3 gz02	RM14	Intestine	Yes	VP3	2567 bp	28	0.7081			0.8179
25		OL401533	Rotavirus A VP3 gz03	RM11	Spleen	Yes	VP3	2569 bp	22	0.7085			0.8205
26	Picobirnaviridae	OL401525	Rodent picobirnavirus gz01	RM17	Feces	Yes	Segament 2 (Rdrp)	1685 bp	21	0.8139	MW930246.1	Picobirnavirus sp. isolate YS07 RNA-dependent RNA-polymerase gene, complete cds	0.812	QXV86672.1	RNA-dependent RNA-polymerase [Picobirnavirus sp.]
27		OL401526	Rodent picobirnavirus gz02	RM19	Feces	Yes	Segament 2 (Rdrp)	1684 bp	22	0.8145			0.812
28	Astroviridae	NA	NA	RM19	Feces	Yes	NA	343 bp	NA	0.6939	KP663426.1	Astrovirus Er/SZAL6/HUN/2011, complete genome	0.646	AZB49324.1	ORF1ab [Porcine astrovirus 2]
29		NA	NA	RM15	Intestine	Yes	NA	265 bp	NA	0.7887	MT549859.1	Rodent astrovirus isolate CHN/148 orf1ab polyprotein and orf1a genes, complete cds; and capsid protein gene, partial cds	0.7093	AVX29490.1	nonstructural protein 1a [Marmot astrovirus 3]
30		NA	NA	RM16	Intestine	Yes	NA	242 bp	NA	0.7593	MN626434.1	Astrovirus sp. isolate AV/UKMa1_TT RNA-dependent RNA polymerase (ORF1b) gene, partial cds	0.7625	QHG11393.1	RNA-dependent RNA polymerase [Astrovirus sp.]
31	Parvoviridae	NA	NA	RM19	Feces	Yes	NA	242 bp	NA	0.7486	NC_055487.1	Murine bocavirus isolate MBV/NYC/2014/Q055/1700, partial genome	0.7375	YP_010086823.1	NS1 [Murine bocavirus]
32	Circoviridae	NA	NA	RM16	Intestine	Yes	NA	367 bp	NA	0.7811	KM017740.1	Feline cyclovirus, complete genome	0.7414	QCE20592.1	nonstructural protein [Melipona quadrifasciata cyclovirus 1]
33	Arteriviridae	NA	NA	RM12	Spleen	Yes	NA	350 bp	NA	0.7057	MT085142.1	Arteriviridae sp. isolate RtMp-Art/Tn2018, partial genome	0.7391	QIM73784.1	polyprotein 1ab [Arteriviridae sp.]
34	Coronaviridae	NA	NA	RM19	Feces	Yes	NA	275 bp	NA	0.8655	MT820627.1	Lucheng Rn rat coronavirus isolate Lijiang-71, complete genome	0.9121	QOE77284.1	orf1ab polyprotein [Lucheng Rn rat coronavirus]
35		NA	NA	RM19	Feces	Yes	NA	249 bp	NA	0.7967	KY370045.1	Rodent coronavirus isolate RtMruf-CoV-1/JL2014 ORF1ab polyprotein, spike glycoprotein, envelope protein, membrane protein, and nucleocapsid protein genes, complete cds	0.8171	ATP66737.1	ORF1ab polyprotein [Rodent coronavirus]
